# Supplementary material for: Inverse-Folding Design of Yeast Telomerase RNA Increases Activity In Vitro
Source: Noncoding RNA. 2023 Aug 28;9(5):51. doi: 10.3390/ncrna9050051 (PMC10514824; doi:10.3390/ncrna9050051)
Supplement: Supplementary file 1 [file ncrna-09-00051-s001.zip]

Archive with 1 entries (1 files):
- ncrna-2548901-supplementary.pdf
